# Supplementary material for: Calculating dissolved marine oxygen values based on an enhanced Benthic Foraminifera Oxygen Index
Source: Sci Rep. 2022 Jan 26;12:1376. doi: 10.1038/s41598-022-05295-8 (PMC8791969; doi:10.1038/s41598-022-05295-8)
Supplement: Supplementary file 1 — Supplementary Information 1. [file 41598_2022_5295_MOESM1_ESM.xlsx]

## Sheet: Tabelle1
Benthic species				Oxygen
				O = oxic, S = suboxic, D = dysoxic
Adelosina longirostra				O
Adelosina schreibersi				O
Adelosina sp.				O
Allomorphina trigonia				D
Almaena osnabrugensis				O
Ammodiscus miocenicus				D
Ammodiscus peruvianus				D
Ammodiscus sp.				D
Ammodiscus tenuis				D
Ammodiscus tenuissimus				D
Ammonia beccarii				S
Ammonia convexa				S
Ammonia inflata				S
Ammonia sp.				S
Amphicoryna badenensis				D
Amphicoryna blanpiedi				D
Amphicoryna hirsuta				D
Amphicoryna retrorsa				D
Amphistegina mammila				O
Angulogerina cooperensis				D
Angulogerina esuriensis				D
Angulogerina globosa				D
Anomalinoides acutus				O
Anomalinoides badenensis				O
Anomalinoides sp.				O
Anomalinoides transcarpaticus				O
Articulina articulinoides				O
Articulina gibbosula				O
Articulina problema				O
Articulina sarmatica				O
Astegerinata planorbis				O
Asteriginata sp.				O
Bathysiphon filiformis				D
Bathysiphon taurinensis				D
Bitubulogenerina reticulata				D
Bolivina advena				D
Bolivina aenariensiformis				D
Bolivina alata				D
Bolivina antiqua				D
Bolivina argentea				S
Bolivina beyrichi beyrichi				D
Bolivina beyrichi carinata				D
Bolivina costata				S
Bolivina crenulata				D
Bolivina dilatata				D
Bolivina elongata				D
Bolivina fastigia				D
Bolivina floridanaformis				D
Bolivina hebes				D
Bolivina interjuncta				S
Bolivina molassica				D
Bolivina oligocaenica				D
Bolivina pacifica				S
Bolivina plicata				S
Bolivina plicatella				D
Bolivina pseudobeyrichi				D
Bolivina pygmaea				D
Bolivina robusta				D
Bolivina sarmatica				D
Bolivina seminuda				D
Bolivina semistriata nobilis				D
Bolivina sp.				D
Bolivina spathulata				D
Bolivina spissa				S
Bolivina subadvena				D
Bolivina subalpina				D
Bolivina subspinescens				D
Bolivina tereta				D
Bolivina trunensis				D
Bolivina tumida				D
Bolivina versatilis				D
Bolivina vicksburgensis				D
Bulimina alsatica				S
Bulimina arndti				S
Bulimina barbata				S
Bulimina buchiana				D
Bulimina elongata				D
Bulimina elongata longa				D
Bulimina gutsulica				D
Bulimina mexicana				D
Bulimina schischkinskayae				D
Bulimina sp.				D
Bulimina striata				D
Bulimina subulata				D
Buliminella tenuata				D
Cancris auriculus				S
Cancris baggi				S
Cancris carmenensis				S
Cancris indicus				S
Cassidelina sp.				S
Cassidulina carinata				S
Cassidulina laevigata				S
Cassidulina oblonga				S
Cassidulina subglobosa				D
Ceratobulimina pacifica				S
Chilostomella czizeki				D
Chilostomella ovoidea				D
Chilostomella sp.				D
Cibicides marialana gigas				O
Cibicides mediocris				O
Cibicides robertsonianus				O
Cibicidoides austriacus				O
Cibicidoides lopjanicus				O
Cibicidoides pachyderma				O
Cibicidoides praelopjanicus				O
Cibicidoides sp.				O
Cibicidoides tenellus				O
Cibicidoides ungerianus				O
Cibicidoides ungerianus filicostatus				O
Cibicidoides wuellersdorfi				O
Coryphostoma sp.				O
Cribrostomoides columbiensis moravica				S
Cribrostomoides sp.				S
Cribrostomoides subglobosus				S
Cycloforina badenensis				O
Cycloforina contorta				O
Cycloforina fluviata				O
Cycloforina karreri ovata				O
Cycloforina nussdorfensis				O
Cycloforina sp.				O
Dendritina haueri				D
Dentalina beyrichana				D
Dentalina sp.				S
Dimorphina akneriana				S
Dogielina sarmatica				O
Eggerella sp.				S
Ehrenbergina pacifica				S
Ehrenbergina sp.				S
Elphidiella cryptostoma				S
Elphidiella heteropora				S
Elphidiella minuta				S
Elphidiella semiincisa				S
Elphidiella subcarinata				S
Elphidiella subnodosa minor				S
Elphidium aculeatum				O
Elphidium crispum				O
Elphidium fichtelianum				O
Elphidium grilli				O
Elphidium hauerinum				O
Elphidium josephinum				O
Elphidium joukovi				O
Elphidium karpaticum				O
Elphidium macellum				O
Elphidium reginum				O
Elphidium rugosum				O
Elphidium sp.				O
Epistominella obesa				S
Epistominella pacifica				S
Epistominella smithi				S
Eponides repandus				O
Eponides sp.				O
Escornebovina orthorapha				D
Escornebovina trochiformis				D
Eubuliminella exilis				D
Eubuliminella subfusiformis				S
Euloxostomum pseudobeyrichii				D
Favulina hexagona				S
Favulina scalariformis				S
Fissurina linguata				S
Fissurina modesta				S
Fissurina saccula				S
Fissurina sp.				S
Fursenkoina acuta				D
Fursenkoina cornuta				S
Fursenkoina halkyardi				D
Fursenkoina muntsoni				D
Fursenkoina sp.				D
Gaudryinopsis beregoviensis				S
Glabratella neumannae				O
Glabratella sp.				O
Glandulina ovula				S
Globobulimina affinis				D
Globobulimina auriculata				D
Globobulimina pacifica				S
Globobulimina pupoides				S
Globobulimina pyrula				D
Globobulimina sp.				D
Globobulimina spinifera				D
Globocassidulina crassa				O
Globocassidulina globosa				O
Globocassidulina jamesoni				O
Globocassidulina oblonga				S
Globulina gibba				O
Globulina granulosa				O
Globulina minuta				O
Globulina spinosa				O
Grigelis pyrula				S
Grigelis sp.				S
Guttulina austriaca				S
Guttulina communis				S
Guttulina frankei				S
Guttulina praelonga				S
Guttulina sp.				S
Gyroidina brockerti				S
Gyroidina constans				S
Gyroidina eggeri				S
Gyroidinoides broeckhiana				S
Gyroidinoides neosoldanii				S
Gyroidinoides octocamerata				S
Gyroidinoides orbicularis				S
Gyroidinoides orbicularis				S
Gyroidinoides parvus				S
Gyroidinoides sp.				S
Gyroidinoides vicksburgensis				S
Hansensica soldanii				S
Hanzawaia boueana				O
Hanzawaia laurisae				O
Haplophragmoides canariensiformis				D
Haplophragmoides carinatus				D
Haplophragmoides sp.				D
Haplophragmoides vasiceki				D
Hauerina compressa				O
Haynesina sp.				O
Hemirobulina hantkeni				O
Hemirobulina irregularis				O
Hemirobulina pediformis				O
Hemirobulina similis				O
Hemirobulina splendens				O
Heterolepa costata				O
Heterolepa dutemplei				O
Hoeglundina elegans				S
Hofkeruva crassicostata				S
Homalohedra collaripolygonata				S
Homalohedra elegantissima				S
Hyalinonetrion clavatum				S
Karreriella chilostoma				D
Karreriella siphonella exilis				D
Karrerulina sp.				D
Laevidentalina badenensis				D
Laevidentalina boueana				D
Laevidentalina communis				D
Laevidentalina elegans				D
Laevidentalina inornata				D
Laevidentalina mucronata				D
Lagena amphora				S
Lagena clavata				S
Lagena filicosta				S
Lagena gracilicosta				S
Lagena haidingeri				S
Lagena semistriata				S
Lagena setigera				S
Lagena sp.				S
Lagena striata				S
Lagena sulcata				S
Lagenammina grzybowskii				S
Lagenosolenia crebra				S
Lagenosolenia quadrata				S
Lagenosolenia semimarginata				S
Lagenosolenia sp.				S
Lenticulina calcar				S
Lenticulina inornata				S
Lenticulina limbata				S
Lenticulina limbosa				S
Lenticulina melvilli				S
Lenticulina paupercula				S
Lenticulina peregrina				S
Lenticulina pseudovortex				S
Lenticulina sp.				S
Lenticulina umbonata				S
Lobatula lobatula				O
Loxostomoides zsigmondyi				D
Marginulina hirsuta				O
Marginulina nodosaria				O
Martinotiella communis				O
Martinotiella karreri				D
Melonis barleeanum				S
Melonis pompiloides				D
Melonis sp.				S
Myllostomella advena				S
Mylostomella recta				S
Neoeponides schreibersi				O
Neolenticulina sp.				O
Neugeborina gracilis				S
Neugeborina longiscata				S
Nodogenerina adolphina				D
Nodogenerina ortenburgensis				D
Nodogenerina scripta				D
Nodogenerina spinescens				D
Nodosaria hispisa				S
Nodosaria rudis				S
Nodosaria sp.				S
Nonion asterizans				S
Nonion bogdanowiczi				S
Nonion commune				S
Nonion tumidulus				S
Nonionella auris				S
Nonionella liebusi				S
Nonionella sp.				S
Nonionella stella				D
Nonionellina labradorica				S
Oridorsalis stellatus				S
Oridorsalis tenera				S
Oridorsalis umbonatus				S
Orthomorphina columella				S
Orthomorphina dina				S
Orthomorphina jedlitschkai				S
Pappina neudorfensis				S
Pappina parkeri				S
Pappina sp.				S
Pararotalis aculeata				O
Paratrochammina sp.				D
Paratrochamminoides sp.				D
Planostegina costata				O
Planularia moravica				O
Planularia sp.				O
Planulina ambigua				O
Plectofrondicularia digitalis				S
Pleurostomella alternans				S
Porosononion granosum				O
Porosononion martkobi				O
Porosononion sp.				O
Praeglobobulimina pupoides				D
Praeglobobulimina pyrula				D
Praesphaerammina subgaleata				D
Protelphidium roemeri				O
Protelphidium sp.				O
Psammolingulina papillosa				D
Psammosiphonella discreta				D
Pseudonodosaria brevis				D
Pseudonodosaria sp.				S
Pseudotriloculina consobrina				O
Pullenia bulloides				S
Pullenia quinqueloba				S
Pullenia sp.				S
Pygmaeoseistron hispidum				S
Pygmaeseistron hystrix				S
Pygmaeseistron laevis				S
Pyramidulina raphanistrum				S
Pyrgo depressa				O
Pyrgo lunula				O
Pyrgo simplex				O
Pyrulina cylindroides				S
Quinqueloculina akneriana				O
Quinqueloculina boueana				O
Quinqueloculina buchiana				O
Quinqueloculina haidingeri				O
Quinqueloculina hauerina				O
Quinqueloculina pygmaea				O
Quinqueloculina sp.				O
Quinqueloculina triangularis				O
Recurvoides sp.				S
Reophax nodulosa brevior				D
Reophax pilulifer				D
Reophax scorpiurus				D
Reophax sp.				D
Reophax subfusiformis				D
Reticulophragmium rotundidorsatum				S
Reussella sp.				O
Reussella spinulosa				O
Rhabdammina sp.				O
Riminopsis boueanus				O
Rosalina semiporata				S
Rosalina sp.				S
Rotaliatinopsis semiinvoluta				S
Saccammina spaerica				D
Schackoinella imperatoria				O
Schlumbergerina transilvaniae				S
Semivulvulina deperdita				S
Semivulvulina pectinata				S
Sigmoilinita tenuis				O
Sigmoilinita tenuissima				O
Siphonina reticulata				S
Siphonodosaria consobrina				S
Siphonodosaria sp.				S
Sphaeroidina bulloides				S
Spiroloculina canaliculata				O
Spiroloculina excavata				O
Spiroloculina okrajantzi				O
Spiroloculina badenensis				O
Spirorutilus carinatus				O
Stainforthia fusiformis				S
Stilostomella adolphina				S
Stilostomella sp.				S
Stylolina lapugyensis				D
Subreophax sp.				D
Suggrunda eckisi				D
Takayanagia delicata				D
Textularia eremitensis				O
Textularia gramen				O
Textularia gramen maxima				O
Textularia laevigata				O
Textularia mariae				O
Textularia pala				O
Textularia sp.				O
Trifarina bradyi				S
Triloculina gibba				O
Triloculina scapha				O
Triloculina sp.				O
Uvigerina aculeata				S
Uvigerina acuminata				S
Uvigerina akitaensis				S
Uvigerina bellicostata				S
Uvigerina brunnensis				S
Uvigerina continuosa				S
Uvigerina hispida				S
Uvigerina multistriata				S
Uvigerina peregrina				S
Uvigerina pudica				S
Uvigerina pygmoides				S
Uvigerina rudlingensis				S
Uvigerina semiornata				S
Uvigerina sp.				S
Uvigerina spinicostata				S
Uvigerina steyri				S
Uvigerina taberana				S
Uvigerina venusta				S
Uvigerina vicksburgensis				S
Uvigerinella michelsi				S
Vaginulina legumen				S
Valvulineria complanata				S
Valvulineria sp.				S
Varidentella reussi				O
Varidentella sarmatica				O
Virgulinella chalkophila				D
Virgulinella fragilis				D
Virgulinella pertusa				D
Vulvulina haeringensis				S
