# Supplementary material for: Calculating dissolved marine oxygen values based on an enhanced Benthic Foraminifera Oxygen Index
Source: Sci Rep. 2022 Jan 26;12:1376. doi: 10.1038/s41598-022-05295-8 (PMC8791969; doi:10.1038/s41598-022-05295-8)
Supplement: Supplementary file 4 — Supplementary Information 4. [file 41598_2022_5295_MOESM4_ESM.xlsx]

## Sheet: Tabelle1
Piller and Haunold (65)					Charrieau (67)								Charrieau (68)						Groenevelt (69)						Schuhmacher (30)							Kaminski (33)							Amao (66)						Kaiho (29)
Sample	BFOI (Kaiho)	BFOI (this paper)	cDO		Station	Core	Live(L)/ Dead (D)	Sample	BFOI (Kaiho)	BFOI (this paper)	cDO		Station	Sample	BFOI (Kaiho)	BFOI (this paper)	cDO		Sample	Live(L) or Dead (D)	BFOI (Kaiho)	BFOI (this paper)	cDO		Sample	BFOI (Kaiho)	BFOI (this paper)	mDO [ml/l]	cDO [ml/l]	cDO [ml/l] after Kaiho		Sample	BFOI (Kaiho)	BFOI (this paper)	mDO [ml/l]	cDO [ml/l]	cDO [ml/l] (Kaminski)		Sample	BFOI (Kaiho)	BFOI (this paper)	mDO [ml/l]	cDO [ml/l]		Sample	BFOI (Kaiho)	BFOI (this paper)	mDO [ml/l]	cDO [ml/l]
A2	93.4274	90.4547	5.44126		Da17-1	C	L	0-1	8.0315	-8.95899	1.21625		For-C	1	28.1583	-3.81359	1.3773		C-An 1a	L	77.1896	22.9903	2.30402		CD145_55803#5	-49.25	-49.25	0.1	0.117079	-0.0892381		15	66	77.0289	3.95676	4.15106	3.33		T 10-2	87.4286	54.1593	6.45	3.59284		DSDP400	62	26.3636	6	2.43186
A4	86.2406	78.6901	4.7963					1-2	5.45455	-18.4563	0.93207			2	25.8303	-4.13763	1.36701			D	28.2014	1.66825	1.55459		CD145_55818#4	0.31881	-46.7411	0.105	0.177848	1.79709		18	98	71.1362	4.67302	5.88019	4.233		T 10-3	70.5069	68	6.61	4.24943		RC8-145	88	60.8696	6	3.90418
A5	84.6354	81.1486	4.92724				D	0-1	17.0776	-7.80301	1.25199		For-B2	4	21.9349	-8.9216	1.2174		C-Ha 1a	L	0	-0.157729	1.49487		CD146_55916#1	-46.1	-46.1	0.11	0.193529	0.030634		25	83	35.284	4.09182	5.02717	3.763		T 1-1	100	25.7143	6.77	2.40705		V17-163	82	50	5.5	3.40621
A8	86.7347	82.5243	5.00138					1-2	4.9217	-17.8246	0.950459			5	17.6207	-10.8129	1.15946			D	0	-0.41841	1.4864		CD146_55922#2	-45.75	-45.75	0.12	0.202115	0.0439531		30	56	59.6859	2.7196	3.67697	3.06		T 11-2	80.0971	78.9474	6.73	4.80991		V21-243	66	32.967	5.5	2.68995
A9	98.7639	96.5753	5.79575		DAn-1	D	L	0-1	13.6544	-15.9997	1.00399			6	14.4938	-9.41334	1.20227		C-Ha1b	L	0	0	1.5		CD146_55921#1	-44.4	-44.4	0.13	0.235408	0.0953269		35	16	36.3636	3.49211	2.0474	1.959		T 1-2	34.6667	5.12859	5.57	1.66962		V10-84	74	33.75	5.3	2.72125
A11	84.6774	79.9492	4.86312					1-2	1.01523	-15.4797	1.01935		For-B1	8	4.05878	-18.0136	0.944949			D	0	-10.45	1.17053		CD146_55918#7	-43.85	-43.85	0.175	0.249052	0.116257		40	31	59.0692	3.76083	2.61197	2.3599		T 12-3	92.0455	89.011	6.71	5.35957		RC8-2	95	46.0177	5.6	3.23196
A13	95.4887	91.6968	5.51212				D	0-1	4.84272	-24.8427	0.750109			10	3.78289	-21.1017	0.855827								CD146_55907#1	-42.75	-42.75	0.18	0.276478	0.158117		44	17	34.0136	3.87133	2.08343	2		T 13-2	68.75	63.6528	6.86	4.03714		V12-65	86	44.9438	5.2	3.1857
A14	88.0795	77.7411	4.74628					1-2	9.64467	-16.0326	1.00302			12	8.24933	-20.6584	0.868517								CD145_55802#4	-37.45	-37.45	0.4	0.411257	0.359807		50	16	52.2648	4.09095	2.0474	1.955		T 13-3	68.75	63.3508	6.67	4.0226		V22-57	85	67.3267	5.4	4.21618
A15	92.3729	87.9032	5.29738			A	L	0-1	1.06383	-15.2696	1.02558			14	5.06229	-22.9258	0.803976								CD145_55808#3	2.46914	-34.4016	0.5	0.490794	1.87892		55	13	10.1443	3.66438	1.84078	1.899		T 14-1	99.1837	82.6531	7.1	5.00836		V22-63	94	82.9268	5.5	5.0232
A18	87.0498	79.1369	4.81995					1-2	4.67626	-26.1129	0.714767			15	5.06701	-22.8158	0.807087								CD146_55901#11	26.1146	-1.6294	1.4	1.44722	2.77874		60	5	7.4834	3.78869	1.74932	1.633		T 14-2	88.9262	86.039	6.78	5.19368		V18-186	58	32.1678	4.9	2.65815
A19	90.3645	87.7642	5.28961				D	0-1	11.3095	-22.1043	0.827257			16	5.91972	-25.5367	0.730764								CD145_55830#3	36.3977	6.99004	1.7	1.73252	3.17006		65	2	-5.06395	2.45641	1.33769	1.5		T 15-1	73.2143	54.485	6.97	3.60766		V18-187	92	40.6504	4.8	3.00376
A20	91.8074	83.6542	5.06275					1-2	4	-28.2692	0.655394			17	2.70982	-28.8918	0.638398															70	4	-1.62536	2.31581	1.44735	1.599		T 16-1	97.4576	65.7143	7.05	4.1371		V18-216	71	39.3939	3.8	2.95142
A22	78.6008	73.4615	4.52433		DV-1	I	L	0-1	21.0526	-4.67439	1.35		For-A2	18	0.349345	-35.1056	0.472292															75	9	0.905854	1.83615	1.52957	1.806		T 16-4	100	98.2639	7	5.89592		V18-191	77	49.4382	4.3	3.38137
A26	77.7056	70.2544	4.36178					1-2	50	10.8592	1.8656			20	1.64106	-38.4635	0.385142															80	9	4.94999	1.72662	1.66362	1.7599		T 2-1	100	98.0392	4.76	5.88253		RC9-151	51	35.0515	4	2.77362
A28	79.4261	70.9405	4.39629				D	0-1	38.1443	10.5211	1.85385			22	-38.2751	-38.2751	0.389985															85	3	-4.09491	1.75689	1.36836	1.566		T 2-3	88.0952	80.4348	6.05	4.88902		RC9-103	89	62.963	4.1	4.00397
A30	79.7814	76.4398	4.67817					1-2	38.835	9.90955	1.83265			24	1.51086	-39.7893	0.351225															90	5	-0.0101117	1.82184	1.49967	1.6199		T 3-3	100	99.0138	4.25	5.94074		RC9-102	92	52.6316	4.1	3.52373
B1	93.75	86.4198	5.21477		DBY2-1	E	L	0-1	100	65.9794	4.15005			26	1.23748	-39.8598	0.34943															105	6	-0.319217	1.75246	1.48962	1.6866		T 4-1	97.5155	80.5128	6.68	4.89319		RC9-101	82	46.1538	3.8	3.23785
B2	94.0171	86.9565	5.24457					1-2	100	38.4615	2.91284			28	3.72077	-35.6917	0.456952															110	3	-8.02136	1.70836	1.24522	1.533		T 4-2	100	97.5248	4.53	5.85194		RC9-99	95	62.6866	3.5	3.99073
B3	78.7784	73.4635	4.52443				D	0-1	98.2456	67.0659	4.20334		For-A1	30	1.91706	-38.1196	0.393985															120	2	-21.6384	1.69278	1.56551	1.503		T 4-3	100	96.3636	5.88	5.78326		RC9-95	95	53.211	3.7	3.54987
B4	86.8859	80.0009	4.86587					1-2	97.3684	59.4378	3.83666			32	6.8254	-32.1939	0.549337															130	2	-25.2744	1.76458	1.56551	1.5066		T 5-1	99.6364	98.2079	6.3	5.89258		RC9-94	96	54.3478	3.8	3.60141
B7	84.6939	77.5701	4.7373			G	L	0-1	100	61.5385	3.93593			34	2.09607	-40.0646	0.344218															140	7	-20.3418	1.66361	1.73286	1.7166		T 5-2	87.3684	85.567	5.32	5.16762		V24-151	75	46.6667	3	3.26007
B8	76.4846	69.7725	4.33763					1-2	100	67.5676	4.22806			36	3.8835	-32.2875	0.546837															150	25	7.56423	1.65802	1.75207	2.199		T 5-4	95.8763	90.5109	5.61	5.44445		V20-103	42	7.17438	3.1	1.73879
B9	79.0576	73.6585	4.53442				D	0-1	99.2701	74.7253	4.58926																					175	33	13.7274	1.39261	1.96632	2.399		T 6-1	89.7638	70.8075	5.85	4.38958		PB1	62	35.0598	2.5	2.77396
B14	59.8765	54.2659	3.59768					1-2	100	76.0563	4.6582																					200	26	9.82615	1.28655	1.82976	2.21		T 6-2	80.2575	77.7547	5.12	4.747		PB2	43	-1.05963	3.1	1.46562
B15	85.7143	79.0997	4.81798		DCHa-2	E	L	0-1	100	63.354	4.02276																					225	7	-5.56331	1.23159	1.32196	1.733		T 6-4	100	96.1749	6.12	5.77214		PB3	19	-3.7169	2.6	1.38037
B16	76.0383	65.2949	4.11667					1-2	100	76.9231	4.7034																					250	7	-2.7243	1.20106	1.41205	1.733		T 7-1	99.0909	92.3729	5.83	5.55092		RC431	67	31.9328	3.3	2.64883
B17	90.6542	84.7162	5.12082				D	0-1	100	75.5853	4.63374																					275	54	46.5347	1.20914	3.5856	2.913		T 7-2	64.2384	59.8765	5.05	3.85729		RC308	76	38.3178	3.2	2.90691
B18	89.5604	81.0945	4.92434					1-2	100	71.9665	4.44816																					300	42	40.9639	1.09373	3.06043	2.66		T 8-2	58.9474	56.5657	5.78	3.70301		RC442	57	24.8588	2.7	2.3745
B19	87.2807	80.404	4.88738			D	L	0-1	100	58.4906	3.79232																					325	37	13.4987	1.41561	1.95822	2.466		T 9-2	40.3061	7.71269	5.9	1.75714		ODP790A	20	-6.49406	2.4	1.29276
B20	82.3529	72.6415	4.48246					1-2	100	13.3333	1.95238																					350	44	43.6482	1.30699	3.14529	2.7133								RC307	17	-3.61689	2.3	1.38356
B22	76.5217	69.657	4.33186				D	0-1	100	62.8571	3.9989																																		RC459	15	-10.2043	2.1	1.17803
B23	85.8156	78.3172	4.77661					1-2	100	51.2821	3.46323																																		RC306	38	7.52165	2.1	1.75062
B24	85.3107	76.2626	4.66894																																										ODP792B	20	-5.76389	2	1.31565
B28	74.4681	68.0713	4.25296																																										RC430	27	5.19481	1.8	1.67185
B30	77.9851	71.6981	4.43456																																										B-1	3	-36.8555	1.6	0.426652
B31	86.1702	80.597	4.89769																																										B-3	6	-41.9872	1.6	0.295606
B34	78.9272	69.7124	4.33463																																										B-4	20	-5.02646	2.2	1.33888
B35	82.4324	74.0891	4.55651																																										G-3	2	-42.4536	1.6	0.2839
B38	86.3946	78.882	4.80645																																										G-4	4	-27.2399	1.6	0.683637
B41	78.744	71.4912	4.42409																																										G-5	8	-17.1919	1.7	0.968949
B42	76.8041	71.4628	4.42265																																										G-8	5	-26.1824	2.5	0.712839
B43	73.5253	65.5938	4.13123																																										ONA37	-26	-16.6667	1.6	0.984355
B48	74.7368	66.9811	4.19917																																										ONA38	-26	-25.5208	1	0.731206
B49	75.8974	69.9764	4.34784																																										ONA39	-20	-17.8962	0.95	0.948371
B51	73.5905	67.868	4.2429																																										ONA40	-17	-14.2202	0.9	1.05677
B53	75.2688	68.9654	4.29735																																										ONA41	2	-9.45764	1.4	1.20091
B56	84.8889	77.0161	4.70827																																										ONA42	-4	-0.980392	1.9	1.46818
B57	79.8107	73.4931	4.52594																																										ONA65	22	-1.62813	2.6	1.44726
B59	80.6283	72.1311	4.45651																																										ONA66	27	-4.21363	2	1.36459
B60	92.595	84.0383	5.08371																																										ONA67	7	-17.5214	1.6	0.95931
B61	92.3469	85.1765	5.14611																																										ONA68	-17	-15.6863	1	1.01324
B68	91.671	87.0606	5.25036																																										ONA69	-21	-20.0935	0.95	0.884739
B69	77.4854	70.4665	4.37243																																										ONA70	-17	-11.8435	0.9	1.12817
B70	63.7532	57.2748	3.73579																																										ONA71	-21	-21.3115	1.4	0.849835
C1	79.2453	74.7141	4.58869																																										ONA72	9	-2.81444	1.9	1.40917
C2	74.0088	66.0118	4.15164																																										DSDP422	28	-1.84211	3.1	1.44037
C3	68.2292	60.3687	3.88049																																										DSDP428	33	2.768	3.1	1.59088
C6	95.8904	92.3077	5.54717																																										DSDP474	38	4.88215	2.3	1.66135
C7	95.7219	91.7948	5.51773																																										DSDP475	35	3.03724	2.4	1.59981
C9	95.0311	93.0091	5.58758																																										DSDP476	16	-16.0606	2.2	1.00219
C11	95.3846	93.2331	5.60052																																										DSDP482	26	-3.1322	2.7	1.39901
C12	90.6542	85.618	5.17043																																										DSDP492	10	-21.2924	2.1	0.850379
C15	96.875	95.679	5.74299																																										DSDP493	-39	-39.2578	0.3	0.364789
C18	93.2584	89.2473	5.37289																																										DSDP478	-19	-19.1964	0.8	0.910612
C19	92.9412	88.9306	5.35504																																										DSDP479	-50	-50	0.1	0.0990937
C20	89.0365	86.1736	5.20113																																										SB-1	-50	-23.0392	0.25	0.800771
C21	93.6842	90.8163	5.46183																																										DSDP122	94	81.7391	4.5	4.95899
C23	86.9697	83.068	5.03086																																										DSDP125	62	67.5676	4.4	4.22806
C24	95.7031	91.5888	5.50593																																										DSDP127	60	60.8696	4.5	3.90418
C27	89.9225	84.3648	5.10157																																										DSDP130	73	55.5024	4.2	3.65413
C28	82.8125	72.1088	4.45538																																										DSDP225	2	-33.2867	2	0.520259
D1	96.0784	90.7407	5.45753																																										DSDP229A	3	-26.6048	1.3	0.701153
D6	75.8865	67.8293	4.24099
