# Supplementary material for: Calculating dissolved marine oxygen values based on an enhanced Benthic Foraminifera Oxygen Index
Source: Sci Rep. 2022 Jan 26;12:1376. doi: 10.1038/s41598-022-05295-8 (PMC8791969; doi:10.1038/s41598-022-05295-8)
Supplement: Supplementary file 5 — Supplementary Information 5. [file 41598_2022_5295_MOESM5_ESM.xlsx]

## Sheet: Tabelle1
	Garcia-Gallardo (70)								Kranner (60)						Rupp and Ćorić (71)
	SITE	CORE-SECTION	DEPTH (mbsf)	BFOI (Kaiho)	BFOI (this paper)	cDO			Sample	BFOI (Kaiho)	BFOI (this paper)	cDO [ml/l]			Sample	BFOI (Kaiho)	BFOI (this paper)	cDO [ml/L]
1	1387C	48R-1 a	731.5	26.7016	1.35277	1.54422		1	Ah 1/370	98.6301	80.4469	4.88967		1	UR 02	69.5938	56.7297	3.71058
2	1387C	48R-1 b	732.3	36.8917	6.53353	1.71703		2	Ah 1/430	98.3051	81.9788	4.97191		2	UR 03	57.4168	44.7342	3.1767
3	1387C	48R-2 a	733.12	21.9053	-5.89029	1.31168		3	Ah 1/460	100	100	6		3	UR 04	58.5883	42.5319	3.0829
4	1387C	48R-2 b	734.1	33.6094	2.82885	1.5929		4	Ah 1/520	97.0588	84.6154	5.11529		4	UR 05	12.3727	-22.9296	0.803867
5	1387C	48R-4	736.1	63.5135	52.6611	3.52506		5	Ah 1/610	86.6667	73.2394	4.51297		5	UR 06	16.8205	-6.84536	1.28179
6	1387C	48R-5	737.41	91.2596	82.8176	5.01727		6	Be 4/2245.5	21.875	-6.3965	1.29582		6	UR 07	16.5376	-17.3332	0.964813
7	1387C	49R-1	740.9	95.2018	87.9853	5.30198		7	Be 4/2347.5	85.0282	72.1823	4.4591		7	UR 08	18.7281	-12.8723	1.09714
8	1387C	49R-2	743	28.6751	2.26599	1.57428		8	Be 4/2414	21.4286	-8.92857	1.21719		8	UR 09	21.8035	-1.38367	1.45515
9	1387C	49R-3	744.1	43.1377	11.0006	1.87053		9	Be 4/2478	31.5789	0.289357	1.50943		9	UR 10	21.389	-8.98418	1.21547
10	1387C	49R-4	745.42	30.8756	4.02038	1.63251		10	Be 5/2400	-16.9872	-35.1648	0.47074		10	UR 11	19.2778	-3.854	1.37601
11	1387C	49R-5	746.8	7.64763	-38.3351	0.388442		11	Bo 3/2172.7	0	0	1.5		11	UR 12	30.5041	-2.27068	1.42659
12	1387C	50R-1	751.23	80.1986	65.6566	4.13429		12	Bo 3/2280	100	53.9683	3.58416		12	UR 13	23.5659	0.0384696	1.50125
13	1387C	51R-1	760.42	27.6293	1.37804	1.54505		13	Bo 8/1900	0	0	1.5		13	UR 14	40.8455	8.54057	1.78547
14	1387C	51R-3	763.06	63.0208	51.3256	3.46517		14	Bo 8/2000	0	0	1.5		14	UR 15	44.1594	7.3581	1.74505
15	1387C	51R-5	764.92	24.4105	-1.35607	1.45604		15	Gi 1/1050	100	66.6667	4.18372		15	UR 16	32.7554	-0.535975	1.48258
16	1387C	52R-1	770.22	62.7282	55.5133	3.65463		16	Gi 2/1084	100	87.1795	5.25698		16	UR 17	31.2307	-0.98894	1.4679
17	1387C	52R-3	772.7	54.4844	43.6888	3.13202		17	Ka 2/1020	100	87.5	5.27485		17	UR 18	32.9708	-0.647752	1.47896
18	1387C	53R-1	779.41	44.6429	18.4094	2.1346		18	Ka 2/1080	0	0	1.5		18	UR 19	17.4882	-9.80705	1.19019
19	1387C	53R-2	781.95	23.1214	-0.906656	1.47057		19	Ka 2/1140	100	35.2941	2.78343		19	PO 01	-43.915	-43.915	0.247437
20	1387C	53R-4	784.38	67.1429	41.4828	3.03866		20	Ka 2/1380	0	0	1.5		20	PO 02	5.66577	-24.6175	0.756405
21	1387C	53R-6	786.62	54.9669	44.2274	3.155		21	Ma 269/2315	0	0	1.5		21	PO 03	34.9815	-0.29479	1.49041
22	1387C	54R-1	788.82	32.4074	4.31595	1.64239		22	Ma 269/2659	0	0	1.5		22	PO 04	52.6084	26.1216	2.4226
23	1387C	54R-2	790.48	37.2093	7.43045	1.74751		23	Ma 269/2677	0	0	1.5		23	PO 05	-0.464271	-0.464271	1.48491
24	1387C	54R-3	791.96	22.0721	-1.21259	1.46067		24	Ma 269/2715	0	0	1.5		24	PO 06	30.6661	3.8436	1.62662
25	1387C	55R-1	799.02	42.8941	11.008	1.87078		25	MisU 1/1885	100	36.9231	2.84967		25	PO 07	31.8826	3.80703	1.6254
26	1387C	55R-2	801.12	29.5844	2.36321	1.57749		26	MisU 1/1890	0	0	1.5		26	PO 08	37.0314	7.33908	1.7444
27	1387C	55R-4	804.12	17.3913	-19.2166	0.910029		27	MtW 1/1130	100	89.9408	5.4121		27	PO 09	68.2348	44.8502	3.18168
28	1387C	55R-5	805.42	30.5	3.07941	1.6012		28	MtW 1/1380	100	77.1739	4.71653		28	PO 10	29.8155	3.52576	1.61603
29	1387C	56R-1	808.22	31.0078	3.17411	1.60435		29	MtW 1/1480	100	96.4539	5.78858		29	PO 11	43.4723	11.1031	1.8741
30	1387C	56R-2	810.12	22.467	-2.16453	1.43		30	MueT 1/3300	-7.51362	-17.2241	0.968006		30	PO 12	61.5322	57.1383	3.72947
31	1387C	56R-3	812.42	21.5909	-0.774626	1.47484		31	Si 3/1335	80	34.7826	2.76277		31	PO 13	51.8801	40.0345	2.97805
32	1387C	56R-5	814.38	27.5362	1.65302	1.55409		32	Si 3/1485	0	0	1.5		32	PO 14	48.8091	15.0022	2.01166
33	1387C	56R-6	816.24	26.1261	1.57712	1.55159		33	Si 3/1716	0	0	1.5		33	PO 15	75.6264	62.9598	4.00382
34	1387C	57R-1	817.63	35.9721	6.48907	1.71552		34	Span 8/2450	0	0	1.5
35	1387C	57R-2	819.3	24.5161	0.433346	1.51413		35	Span 8/2640	85.7143	66.6667	4.18372
36	1387C	57R-3	822.05	40.4762	7.55503	1.75176		36	Ah 1/250	75.404	41.6667	3.04639
37	1387C	58R-2	829.52	37.931	7.89039	1.76321		37	Ah 1/280	95.9596	67.1378	4.20688
38	1387C	58R-3	831.22	33.6364	5.44685	1.68033		38	Ah 1/310	89.6552	37.9562	2.89203
39	1387C	58R-5	834.02	30.6397	3.61992	1.61917		39	Hrd 19/819	50	4.10959	1.63549
40	1387C	59R-1	837.7	41.7559	9.87684	1.83151		40	Hrd 24/775	50	0.591716	1.5193
41	1387C	59R-2	839.7	46.5438	12.8715	1.93608		41	Hrd 25/740	0	0	1.5
42	1387C	59R-3	840.49	30.8411	4.00412	1.63197		42	Ka 1/500	50	0.917431	1.52995
43	1387C	59R-4	842.4	29.1603	2.84794	1.59353		43	Ka 1/550	50	1.0101	1.53299
44	1387C	59R-6	844.6	17.3669	-6.47962	1.29322		44	Ka 1/600	37.1575	3.26244	1.60728
45	1387C	61R-1 a	856.1	17.7835	-8.86453	1.21916		45	Ka 1/701	50	0.746269	1.52435
46	1387C	61R-1 b	857.3	21.4953	-3.20749	1.39661		46	Ka 1/750	50	1.86335	1.56101
47	1387C	61R-3	859.68	24.9417	-1.21937	1.46045		47	Ka 1/795	0	0	1.5
48	1387C	61R-4	861	50.9595	15.9869	2.04693		48	Ka 1/895	50	2.85714	1.59383
49	1387C	61R-5	863.11	57.8199	20.1804	2.19953		49	Si 3/1250	33.283	0.300198	1.50978
50	1387C	61R-7	865.55	38.4942	7.86502	1.76234		50	Wa 1/500	100	55.4054	3.64969
								51	Ad 78/1829	33.3333	4.52337	1.64932
								52	Ma 112/1620	100	80	4.86582
								53	Man 1/2570	66.6667	61.5385	3.93593
								54	MueT 1/2480	0.883963	-4.27856	1.36253
								55	MueT 1/2737	68.9352	43.0629	3.1054
								56	MueT 1/3127	56.5148	49.8063	3.39764
								57	Pir 5/2043.6	0	0	1.5
								58	Pir 5/2059	0	0	1.5
								59	Rab 10/2374.1	30.7692	2.16237	1.57086
								60	Zw 4/1150	45.4545	12.2619	1.91464
								61	Ad 78/1420	57.1429	50	3.40621
								62	Ad 78/1500	45.9184	12.5942	1.92632
								63	Ad 78/1665	57.1429	47.2648	3.28607
								64	Ad 78/1706.12	65.2695	56.4767	3.69891
								65	Ad 78/1742.17	46.7213	13.4519	1.95657
								66	Be 4/2078.5	-11.4828	-25.5812	0.729527
								67	Be 4/2141	50	32.8147	2.68388
								68	Be 6/2091	50	8.49315	1.78385
								69	Be 7/1900	62.4138	41.7532	3.05003
								70	BeS 2/1706	52.8678	30.658	2.59851
								71	BeS 3/1746.8	80.4124	51.4851	3.4723
								72	Bo 8/1700	-22.0402	-44.1516	0.241564
								73	Bo 8/1740	-22.165	-44.4347	0.234549
								74	Him 1/1310	68.4211	52.5253	3.51895
								75	Him 1/1695	60.2564	55.6213	3.65958
								76	Him 1/1800	38.3562	4.56497	1.65072
								77	Him 1/1850	81.3953	67.9612	4.24751
								78	Him 1/1908	75.4902	66.0944	4.15568
								79	Him 1/1950	-16.1255	-33.6797	0.509851
								80	Him 1/2003.5	-10.1597	-24.2415	0.766937
								81	Ma 111/1656	52.9412	32.7273	2.68039
								82	Ma 111/1663	100	62.963	4.00397
								83	Ma 125/1482	92.3077	92.3077	5.54717
								84	Ma 125/1645	0	0	1.5
								85	Ma 126/1655	68.75	55	3.63114
								86	Ma 126/1665	52.9412	45.9016	3.22694
								87	Ma 127/1610	73.6402	63.5379	4.03161
								88	Ma 127/1695	83.2669	74.5098	4.57815
								89	Man 1/2180	64.3519	56.9672	3.72156
								90	Man 1/2230	56.0976	44.2308	3.15515
								91	Man 1/2296	100	100	6
								92	Man 1/2340	100	87.1795	5.25698
								93	Man 1/2428	-14	-14	1.06334
								94	Mue 100/1745	100	28.5714	2.51699
								95	Mue 100/1820	80.2768	69.1505	4.30658
								96	Mue 100/1825	88.8129	68.392	4.26885
								97	Mue 100/1900	100	88.254	5.31703
								98	Mue 100/1980	0	0	1.5
								99	Mue 100/1983	79.6636	37.9738	2.89275
								100	Mue 100/1990	81.2749	73.7794	4.54061
								101	Mue 110/1803	100	50.8671	3.44472
								102	Mue 110/1855	93.5807	65.2448	4.11423
								103	Pir 5/1956	0	0	1.5
								104	Pir 5/1995.6	0	0	1.5
								105	Pir 5/2007.6	-34.3284	-34.3284	0.492724
								106	Rab 1/1640	100	50	3.40621
								107	Rab 1/1980	53.6657	49.9659	3.4047
								108	Rab 1/2020	42.3423	10.6502	1.85833
								109	Rab 1/2122	81.7352	66.9159	4.19596
								110	Rab 10/1970	67.619	54.8263	3.62321
								111	Rab 11/2200	96.7742	78.4314	4.78264
								112	Rab 11/2237.5	40	8.86986	1.79678
								113	Rab 11/2296	19.2308	-4.29924	1.36188
								114	Rab 2/1370	-15.2174	-32.1986	0.549212
								115	Rab 2/1460	71.4286	71.4286	4.42092
								116	Rab 2/1525	0	0	1.5
								117	Rab 2/1565	23.7654	2.23675	1.57332
								118	Rab 2/1615	39.929	0.98155	1.53205
								119	Rab 2/1695	-0.373134	-0.746269	1.47576
								120	Rab 2/1715	41.5911	1.33704	1.54371
								121	Rab 2/1770	35.6941	4.62039	1.65257
								122	Rab 2/2010	74.902	59.0417	3.81809
								123	Rab 2/2050	69.4118	55.0117	3.63167
								124	Rab 2/2191	57.9545	27.8689	2.48977
								125	Rab 2/2237	20	-5.32563	1.32944
								126	Rin 3/4124	100	66.6667	4.18372
								127	S T 1/1740	52	36.1111	2.81657
								128	S T 1/1745.94	56.8627	51.7857	3.48575
								129	Schw 1/1650	-44.44	-44.4444	0.234308
								130	Schw 1/1765	-20.5882	-41.5033	0.307787
								131	Schw 1/1825	38.3333	6.68739	1.72225
								132	Schw 1/1909	68.4685	44.9704	3.18684
								133	Schw 1/1962	32.6087	4.45183	1.64693
								134	Schw 1/2025	89.2857	84.3882	5.10285
								135	Schw 1/2141.5	72.973	56.25	3.68847
								136	Span 8/2071	100	40	2.97662
								137	Span 8/2275	87	68.6391	4.28112
								138	Str 1/1680	38.2075	6.72369	1.72348
								139	Str 1/1750	40.4908	8.96206	1.79995
								140	Str 1/1792	41.6667	10.043	1.83726
								141	Str 1/1820	47	13.6121	1.96224
								142	Wit 1/1844	73.0159	38.4937	2.91417
								143	Wit 1/1900	30.8176	3.69108	1.62154
								144	Wit 1/1965	53.75	40.1869	2.98441
								145	Wit 1/2021	27.9817	-0.950301	1.46915
								146	Wit 1/2056	83.871	75.6364	4.63639
								147	Wit 1/2146	45.7143	12.833	1.93472
								148	Wit 1/2260	97.3684	56.4885	3.69945
								149	Wit 1/2291	32.967	4.94375	1.66341
								150	Wit 1/2388	78.0488	59.8131	3.85431
								151	Zw 4/1240	24.4444	-1.02054	1.46688
								152	Zw 4/1325	-20.7853	-41.8179	0.299864
								153	Zw 4/1430	29.6	0.389587	1.5127
								154	Zw 4/1445	89.441	62.069	3.9612
								155	Zw 4/1460	93.5673	67.5105	4.22525
								156	Zw 4/1500	89.8551	64.5833	4.08211
								157	Zw 4/1560	93.0657	90.9091	5.46712
								158	Zw 8/1445	97.5	81.25	4.93269
								159	Zw 8/1480	100	97.2222	5.834
								160	Zw 8/1710	55.2846	33.3333	2.70458
								161	Ad 78/1350	-23.3596	-46.7463	0.177721
								162	Be 6/1406	48.7179	23.3846	2.31882
								163	Be 6/1509	24.5851	0.802778	1.5262
								164	Be 7/1429	100	18.4783	2.13711
								165	Be 7/1434.5	100	35.8209	2.80478
								166	BeS 3/1599.5	90.4762	66.6667	4.18372
								167	Bo 8/1500	0	0	1.5
								168	Bo 8/1560	46.6667	10.5832	1.856
								169	Bo 8/1655	-0.252525	-0.505051	1.48358
								170	Bo 8/1676	-22.9447	-45.972	0.196667
								171	Ma 111/1368	91.1392	81.3559	4.93838
								172	Ma 111/1420	100	66.6667	4.18372
								173	Ma 111/1490	83.3333	31.0345	2.61333
								174	Ma 111/1515	92.3077	54.5455	3.61041
								175	Ma 112/1317	98.4733	86.8687	5.23969
								176	Ma 112/1362	100	48	3.31817
								177	Ma 125/1250	100	22.2222	2.27528
								178	Ma 125/1255	100	54.5455	3.61041
								179	Ma 125/1317	100	66.6667	4.18372
								180	Ma 125/1356	100	44.898	3.18373
								181	Ma 125/1405	-16.0544	-32.8469	0.531938
								182	Ma 126/1490	100	66.6667	4.18372
								183	Ma 126/1510	0	0	1.5
								184	Ma 127/1365	100	66.6667	4.18372
								185	Ma 127/1451	70.8333	19.883	2.18858
								186	Ma 127/1552	100	83.3333	5.04528
								187	Ma 269/1376	27.2727	0.6632	1.52163
								188	Ma 269/1393.8	0	0	1.5
								189	Ma 269/1425.8	100	76	4.65528
								190	Man 1/2055	12.5	-15.625	1.01506
								191	Man 1/2128	66.2069	45.283	3.20028
								192	Mue 100/1570	50	9.09091	1.80439
								193	Mue 100/1590	0	0	1.5
								194	Mue 100/1615	0	0	1.5
								195	Mue 100/1650	1.98767	-6.70049	1.28631
								196	Mue 77/1234	98.0583	85.5932	5.16906
								197	Mue 77/1343	51.9231	32.3353	2.6648
								198	Palt1/1825	50	1.79949	1.55891
								199	Palt1/2111	100	53.8462	3.57862
								200	Palt1/2140	90.9091	29.8507	2.56684
								201	Palt1/2245	0	0	1.5
								202	Palt1/2382	0	0	1.5
								203	Palt1/2452	-19.5652	-19.5652	0.899958
								204	Pir 23/1700	0	0	1.5
								205	Pir 23/1712	0	0	1.5
								206	Pir 23/1770	0	0	1.5
								207	Pir 23/1782	100	35.8974	2.80789
								208	Pir 3/1337	0	0	1.5
								209	Pir 3/1570	50	0.315457	1.51028
								210	Pir 5/1300	50	0.958466	1.53129
								211	Pir 5/1327	0	0	1.5
								212	Pir 5/1717	0	0	1.5
								213	Pir 5/1722	0	0	1.5
								214	Pir 5/1905	0	0	1.5
								215	Pir 5/1914	0	0	1.5
								216	Pir 5/1922	0	0	1.5
								217	Pir 5/1939	96.9697	50	3.40621
								218	Pir 5/1948.8	50	2.83688	1.59316
								219	Rab 1/0700	98.9011	28.5261	2.51523
								220	Rab 1/0900	69.2308	19.6721	2.18083
								221	Rab 1/1060	98.0769	29.4798	2.55235
								222	Rab 1/1103.5	100	70.1299	4.35554
								223	Rab 1/1150	50	6.77966	1.72538
								224	Rab 1/1200	50	3.84615	1.6267
								225	Rab 1/1290	0	0	1.5
								226	Rab 1/1355	33.1269	7.1751	1.73882
								227	Rab 1/1495	100	28.49	2.51383
								228	Rab 1/1530	99.7738	88.3768	5.32391
								229	Rab 11/1956.37	100	43.4783	3.12305
								230	Rab 11/1977.6	97.6471	40	2.97662
								231	Rab 11/2026	97.9167	27.7286	2.48435
								232	Rab 2/1020	37.25	2.41262	1.57913
								233	Rab 2/1050	100	50	3.40621
								234	Rab 2/1100	29.5238	1.8254	1.55976
								235	Rab 2/1230	24.8062	0.381634	1.51244
								236	Rab 2/1300	100	61.5385	3.93593
								237	Schw 1/1420	-25	-25	0.745718
								238	Schw 1/1515	100	78.5714	4.79003
								239	Schw 1/1580	100	97.2973	5.83845
								240	Span 10/1540	95.2381	66.6667	4.18372
								241	Span 2/1593	100	90	5.41545
								242	Span 2/1620	100	66.6667	4.18372
								243	Span 8/1750	100	40	2.97662
								244	Str 1/1280	0	0	1.5
								245	Str 1/1440	-50	-50	0.0990937
								246	Str 1/1550	-23.0989	-46.2529	0.189785
								247	Zw 8/1120	0	0	1.5
								248	Zw 8/1200	0	0	1.5
								249	Ad 78/1080	100	100	6
								250	Ad 78/1276	1.66667	-8.97436	1.21578
								251	Ad 78/1303	98.8372	98.8372	5.93017
								252	Bo 15/1669	0	0	1.5
								253	Bo 15/1720	0	0	1.5
								254	Him 1/1100	50	3.27869	1.60782
								255	Ma 111/1144	100	43.9024	3.14112
								256	Ma 111/1170	98.7654	69.5652	4.32727
								257	Ma 112/1040	92.5926	36.2319	2.82148
								258	Ma 125/0920	83.0508	54.7486	3.61967
								259	Ma 125/1010	80	56.5657	3.70301
								260	Ma 127/1140	100	75.8333	4.64661
								261	Ma 127/1185	0	0	1.5
								262	Palt1/1460	44.4444	8.07684	1.76958
								263	Palt1/1687	50	2.31362	1.57586
								264	Palt1/1760	83.3333	45.4545	3.20766
								265	Palt1/1790	100	100	6
								266	Pir 5/1255	100	66.6667	4.18372
								267	Rab 11/1725	40	8.80952	1.79471
								268	Rab 11/1805	100	60.4651	3.88505
								269	Rab 11/1848	50	9.23423	1.80933
								270	Rab 11/1853	100	23.053	2.30637
								271	Rab 11/1859	50	1.72414	1.55643
								272	Rab 11/1943	100	74.359	4.57039
								273	Span 10/1430	100	74.3802	4.57148
								274	Span 2/1320	100	62.5	3.98179
								275	Span 2/1420	75	60	3.86311
								276	Span 8/1380	0	0	1.5
								277	Span 8/1450	100	100	6
								278	Span 8/1550	98.4556	90.5861	5.44873
								279	Ad 78/0885	97.4878	96.9697	5.81905
								280	Bo 15/1360	0	0	1.5
								281	Bo 15/1475	100	100	6
								282	Bo 15/1530	100	88.2759	5.31826
								283	Ma 112/0792	100	99.6894	5.9813
								284	Man 1/1510	100	100	6
								285	Palt1/1060	90.9091	42.2535	3.07113
								286	Palt1/1175	100	80.7692	4.90691
								287	Palt1/1210	81.2977	75.6661	4.63793
								288	Palt1/1240	100	98.4772	5.90864
								289	Palt1/1300	0	0	1.5
								290	Pir 5/0765	100	99.6855	5.98107
								291	Rab 10/1000	50	1.76471	1.55776
								292	Rab 11/1202	100	94.7075	5.68615
								293	Rab 11/1213.85	100	80	4.86582
								294	Rab 11/1227.52	100	66.6667	4.18372
								295	Rab 11/1235.75	100	67.319	4.2158
								296	Rab 11/1360	0	0	1.5
								297	Rab 11/1372.36	100	96.3441	5.78211
								298	Rab 11/1410	100	99.6226	5.97728
								299	Rab 11/1421.3	100	99.2042	5.95216
								300	Rab 11/1438.92	100	45.0633	3.19083
								301	Rab 11/1451.42	100	98.5714	5.91427
								302	Rab 11/1500	100	99.6622	5.97966
								303	Rab 11/1580	100	46.8085	3.26622
								304	Rab 2/0710	100	90.566	5.44759
								305	Rab 2/0920	95.2381	25	2.37986
								306	Rab W1/1101	97.9798	94.6341	5.68187
								307	Span 2/0880	98.1651	49.652	3.39081
								308	Span 2/1000	100	97.4359	5.84667
								309	Span 2/1100	88.8889	61.5385	3.93593
								310	Zw 4/1010	92.0455	57.6512	3.75325
